# Supplementary material for: Halfway Through Ex Situ Population Genetic Lifespan: The Case of Cochlearia polonica
Source: Biology (Basel). 2025 Jun 11;14(6):681. doi: 10.3390/biology14060681 (PMC12189762; doi:10.3390/biology14060681)
Supplement: Supplementary file 1 [file biology-14-00681-s001.zip]

Archive with 2 entries (2 files):
- Biol_TableS1_Cochlearia polonica_data_matrix.xlsx
- Biol_Table_S2_Sequences of primers for AFLP analysis.pdf
